# Supplementary material for: Biosynthesis of Two Types of Exogenous Antigenic Polysaccharides in a Single Escherichia coli Chassis Cell
Source: Life (Basel). 2025 May 26;15(6):858. doi: 10.3390/life15060858 (PMC12193795; doi:10.3390/life15060858)
Supplement: Supplementary file 1 [file life-15-00858-s001.zip]

Archive with 7 entries (7 files):
- Figure S1. Original Figure.pdf
- Table S1.pdf
- Table S2 Figure 2B Image J.xlsx
- Table S2 Figure 3A Image J.xlsx
- Table S3-Figure 3B The gene copy number.xlsx
- Table S3-Figure 3C mRNA.xlsx
- Table S4 Related data on MFUZZ and GO analysis.xlsx
