# Supplementary material for: Biosynthesis of Two Types of Exogenous Antigenic Polysaccharides in a Single Escherichia coli Chassis Cell
Source: Life (Basel). 2025 May 26;15(6):858. doi: 10.3390/life15060858 (PMC12193795; doi:10.3390/life15060858)
Supplement: Supplementary file 1 [file life-15-00858-s001.zip › Table S2 Figure 2B Image J.xlsx]

## Sheet: Sheet1
	Area	Mean	Min	Max	IntDen	RawIntDen		LPS					sample inden/compare inden
1	29700	41.53	0	143	1233428	1233428		W3110/pSC101-ECO1					6.74605
2	25704	19.856	0	79	510371	510371		W3110/pACYC184-KPO2					2.7914
3	40734	29.486	0	142	1201067	1201067		W3110/pSC101-ECO1+pACYC184-KPO2					6.56906
4	27918	6.549	0	100	182837	182837		W3110
