# Supplementary material for: Biosynthesis of Two Types of Exogenous Antigenic Polysaccharides in a Single Escherichia coli Chassis Cell
Source: Life (Basel). 2025 May 26;15(6):858. doi: 10.3390/life15060858 (PMC12193795; doi:10.3390/life15060858)
Supplement: Supplementary file 1 [file life-15-00858-s001.zip › Table S2 Figure 3A Image J.xlsx]

## Sheet: Sheet1
	Area	Mean	Min	Max	IntDen	RawIntDen		LPS		sample inden/compare inden
1	26928	67.095	0	191	1806746	1806746		2h
2	31616	79.628	0	187	2517525	2517525		8h		1.3934
3	30240	104.041	0	197	3146195	3146195		12h		1.74136
