# Supplementary material for: Biosynthesis of Two Types of Exogenous Antigenic Polysaccharides in a Single Escherichia coli Chassis Cell
Source: Life (Basel). 2025 May 26;15(6):858. doi: 10.3390/life15060858 (PMC12193795; doi:10.3390/life15060858)
Supplement: Supplementary file 1 [file life-15-00858-s001.zip › Table S3-Figure 3B The gene copy number.xlsx]

## Sheet: Sheet3
2houre	Internal reference genes					Target gene
	Sample	Target	CT	Internal reference genes CT mean value		Sample	Target	CT	ΔCT=Target gene CT-Internal reference genes CT mean value		2^-ΔCT
	1	gapa	13.88	13.9567		1	ECO1	12.66	-1.29667		2.45661		2.52566
	1	gapa	14.24			1	ECO1	12.72	-1.23667		2.35653
	1	gapa	13.75			1	ECO1	12.49	-1.46667		2.76383
	2	gapa	14.1	14.0433		2	ECO1	13.13	-0.913333		1.88339		2.14501
	2	gapa	14			2	ECO1	12.58	-1.46333		2.75745
	2	gapa	14.03			2	ECO1	13.2	-0.843333		1.79419
	3	gapa	14.04	14.24		3	ECO1	12.18	-2.06		4.16986		2.71575
	3	gapa	14.51			3	ECO1	13.8	-0.44		1.3566
	3	gapa	14.17			3	ECO1	12.85	-1.39		2.62079
	Internal reference genes					Target gene
	Sample	Target	CT	Internal reference genes CT mean value		Sample	Target	CT	ΔCT=Target gene CT-Internal reference genes CT mean value		2^-ΔCT
	1	gapa	13.88	13.9567		1	KpO2	8.01	-5.94667		61.6773		58.6816
	1	gapa	14.24			1	KpO2	8.17	-5.78667		55.2027
	1	gapa	13.75			1	KpO2	8.07	-5.88667		59.1648
	2	gapa	14.1	14.0433		2	KpO2	8.17	-5.87333		58.6205		58.7847
	2	gapa	14			2	KpO2	8.11	-5.93333		61.1099
	2	gapa	14.03			2	KpO2	8.22	-5.82333		56.6237
	3	gapa	14.04	14.24		3	KpO2	7.41	-6.83		113.772		101.306
	3	gapa	14.51			3	KpO2	7.47	-6.77		109.137
	3	gapa	14.17			3	KpO2	7.9	-6.34		81.0084
8hours	内参基因					目的基因
	Sample	Target	CT	内参CT均值		Sample	Target	CT	ΔCT=目的基因CT-内参CT均值		2^-ΔCT
	1	gapa	13.96	13.8833		1	ECO1	13.09	-0.793333		1.73307		1.70148
	1	gapa	13.92			1	ECO1	13.13	-0.753333		1.68568
	1	gapa	13.77			1	ECO1	13.13	-0.753333		1.68568
	2	gapa	13.95	13.93		2	ECO1	13.17	-0.76		1.69349		1.70535
	2	gapa	13.92			2	ECO1	13.14	-0.79		1.72907
	2	gapa	13.92			2	ECO1	13.17	-0.76		1.69349
	3	gapa	14.04	14.05		3	ECO1	13.13	-0.92		1.89212		1.95483
	3	gapa	14.05			3	ECO1	13.06	-0.99		1.98618
	3	gapa	14.06			3	ECO1	13.06	-0.99		1.98618
	内参基因					目的基因
	Sample	Target	CT	内参CT均值		Sample	Target	CT	ΔCT=目的基因CT-内参CT均值		2^-ΔCT
	1	gapa	13.96	13.8833		1	KpO2	8.37	-5.51333		45.675		35.1126
	1	gapa	13.92			1	KpO2	9.02	-4.86333		29.1078
	1	gapa	13.77			1	KpO2	8.95	-4.93333		30.5549
	2	gapa	13.95	13.93		2	KpO2	8.92	-5.01		32.2226		31.3495
	2	gapa	13.92			2	KpO2	9	-4.93		30.4844
	2	gapa	13.92			2	KpO2	8.96	-4.97		31.3414
	3	gapa	14.04	14.05		3	KpO2	8.96	-5.09		34.0598		33.8359
	3	gapa	14.05			3	KpO2	9.02	-5.03		32.6724
	3	gapa	14.06			3	KpO2	8.93	-5.12		34.7755
12hours	内参基因					目的基因
	Sample	Target	CT	内参CT均值		Sample	Target	CT	ΔCT=目的基因CT-内参CT均值		2^-ΔCT
	1	gapa	12.99	13.0033		1	ECO1	12.57	-0.433333		1.35035		1.36292
	1	gapa	13.01			1	ECO1	12.55	-0.453333		1.3692
	1	gapa	13.01			1	ECO1	12.55	-0.453333		1.3692
	2	gapa	13.03	12.9767		2	ECO1	12.51	-0.466667		1.38191		1.28847
	2	gapa	12.93			2	ECO1	12.71	-0.266667		1.20303
	2	gapa	12.97			2	ECO1	12.62	-0.356667		1.28046
	3	gapa	13.01	13.02		3	ECO1	12.51	-0.51		1.42405		1.42781
	3	gapa	13.01			3	ECO1	12.55	-0.47		1.38511
	3	gapa	13.04			3	ECO1	12.46	-0.56		1.47427
	内参基因					目的基因
	Sample	Target	CT	内参CT均值		Sample	Target	CT	ΔCT=目的基因CT-内参CT均值		2^-ΔCT
	1	gapa	12.99	13.0033		1	KpO2	8.42	-4.58333		23.9729		24.4841
	1	gapa	13.01			1	KpO2	8.41	-4.59333		24.1397
	1	gapa	13.01			1	KpO2	8.34	-4.66333		25.3398
	2	gapa	13.03	12.9767		2	KpO2	8.56	-4.41667		21.3574		21.3089
	2	gapa	12.93			2	KpO2	8.55	-4.42667		21.506
	2	gapa	12.97			2	KpO2	8.58	-4.39667		21.0634
	3	gapa	13.01	13.02		3	KpO2	8.51	-4.51		22.7848		22.3205
	3	gapa	13.01			3	KpO2	8.53	-4.49		22.4711
	3	gapa	13.04			3	KpO2	8.58	-4.44		21.7057
