# Supplementary material for: Biosynthesis of Two Types of Exogenous Antigenic Polysaccharides in a Single Escherichia coli Chassis Cell
Source: Life (Basel). 2025 May 26;15(6):858. doi: 10.3390/life15060858 (PMC12193795; doi:10.3390/life15060858)
Supplement: Supplementary file 1 [file life-15-00858-s001.zip › Table S3-Figure 3C mRNA.xlsx]

## Sheet: Sheet1
		tagert		sample	Cq		Internal reference genes					Target gene
B01	SYBR	gapa	Unkn	1	26.5		Sample	Target	CT	Internal reference genes CT mean value		Sample	Target	CT	ΔCT=Target gene CT-Internal reference genes CT mean value		2-^ΔCT
B02	SYBR	gapa	Unkn	1	26.34		1	gapa	26.5	26.51		1	ECO1	26.68	0.17		0.888843
B03	SYBR	gapa	Unkn	1	26.69		1	gapa	26.34			1	ECO1	26.55	0.04		0.972655
B04	SYBR	gapa	Unkn	2	26.02		1	gapa	26.69			1	ECO1	26.72	0.21		0.864537
B05	SYBR	gapa	Unkn	2	26.08		2	gapa	26.02	26.0433		2	ECO1	29.33	3.28667		0.102474
B06	SYBR	gapa	Unkn	2	26.03		2	gapa	26.08			2	ECO1	29.95	3.90667		0.066677
B07	SYBR	gapa	Unkn	3	22.5		2	gapa	26.03			2	ECO1	29.83	3.78667		0.0724602
B08	SYBR	gapa	Unkn	3	22.87		3	gapa	22.5	22.6533		3	ECO1	28.98	6.32667		0.012459
B09	SYBR	gapa	Unkn	3	22.59		3	gapa	22.87			3	ECO1	28.59	5.93667		0.0163262
B10							3	gapa	22.59			3	ECO1	28.71	6.05667		0.0150232
B11
B12
C01	SYBR	ECO1	Unkn	1	26.68		Internal reference genes					Target gene
C02	SYBR	ECO1	Unkn	1	26.55		Sample	Target	CT	Internal reference genes CT mean value		Sample	Target	CT	ΔCT=Target gene CT-Internal reference genes CT mean value		2-^ΔCT
C03	SYBR	ECO1	Unkn	1	26.72		1	gapa	26.5	26.51		1	KPO2	24.16	-2.35		5.09824
C04	SYBR	ECO1	Unkn	2	29.33		1	gapa	26.34			1	KPO2	24.25	-2.26		4.78991
C05	SYBR	ECO1	Unkn	2	29.95		1	gapa	26.69			1	KPO2	24.33	-2.18		4.53154
C06	SYBR	ECO1	Unkn	2	29.83		2	gapa	26.02	26.0433		2	KPO2	25.25	-0.793333		1.73307
C07	SYBR	ECO1	Unkn	3	28.98		2	gapa	26.08			2	KPO2	25.16	-0.883333		1.84463
C08	SYBR	ECO1	Unkn	3	28.59		2	gapa	26.03			2	KPO2	25.39	-0.653333		1.5728
C09	SYBR	ECO1	Unkn	3	28.71		3	gapa	22.5	22.6533		3	KPO2	23.47	0.816667		0.567752
C10							3	gapa	22.87			3	KPO2	23.79	1.13667		0.454809
C11							3	gapa	22.59			3	KPO2	23.6	0.946667		0.51883
C12
D01	SYBR	KPO2	Unkn	1	24.16
D02	SYBR	KPO2	Unkn	1	24.25
D03	SYBR	KPO2	Unkn	1	24.33
D04	SYBR	KPO2	Unkn	2	25.25
D05	SYBR	KPO2	Unkn	2	25.16
D06	SYBR	KPO2	Unkn	2	25.39			1	2h
D07	SYBR	KPO2	Unkn	3	23.47			2	8h
D08	SYBR	KPO2	Unkn	3	23.79			3	12h
D09	SYBR	KPO2	Unkn	3	23.6
D10
D11
D12
E02
E03
E04
F02
F03
F04
G02
G03
G04
