# Supplementary material for: Biosynthesis of Two Types of Exogenous Antigenic Polysaccharides in a Single Escherichia coli Chassis Cell
Source: Life (Basel). 2025 May 26;15(6):858. doi: 10.3390/life15060858 (PMC12193795; doi:10.3390/life15060858)
Supplement: Supplementary file 1 [file life-15-00858-s001.zip › Table S4 Related data on MFUZZ and GO analysis.xlsx]

## Sheet: Sheet1
proteins	clusters
P26459	3
P0AB33	8
P76423	6
P37671	8
P0AD44	6
P0AAT2	8
P31131	6
P09996	1
P16676	4
P0AA84	9
P68699	6
P0AES9	2
P0ADX5	4
P31660	4
P02918	2
P04395	3
P76008	1
P77324	4
P0A6I6	6
P30137	6
P0AGJ7	6
P0AAW1	3
P31991	2
P08997	4
P15078	5
P56258	1
P76085	1
P0A754	5
P02920	6
P23883	2
P36673	5
P31460	4
P0AA53	7
P27859	4
P76539	6
P77671	5
P0ABI8	8
P0AFX7	7
P75782	2
P21362	9
P0AG40	5
P75713	2
P77611	6
P77544	9
P0AFH8	9
P77318	5
P76272	9
P21363	9
P64479	9
P64474	7
P76143	2
P09126	4
P77432	4
P13738	5
P37685	4
P0A867	1
P21367	4
P27550	4
P32674	9
P76172	9
P00944	3
P0A7C6	5
P0AE85	9
P77044	7
P36562	9
P0C054	2
P33360	5
P77181	5
P0AFV4	6
P0AEV1	3
P0ADA7	9
P0ADB7	4
wekM	8
P77433	6
P0A9G6	4
P37767	2
P31551	3
P0A9P6	6
wekO	8
P15373	8
P09053	5
Q46925	1
P0A9I8	8
P0AB10	2
P0A6H8	4
P50465	8
P67699	9
P0AF98	2
wekN	8
P0C0K3	9
P31550	6
Q46899	8
P68187	5
P0A912	3
P76250	3
P0AFJ5	4
P62601	4
P37177	7
P17854	9
P0A853	7
P0AGD1	9
Q46802	2
P77499	6
P0AEE8	2
P36560	3
P10443	1
P64519	9
P0ABH7	4
P0A7G2	9
P75694	9
P0ACY9	6
P42904	1
P0AF48	2
P0AB14	1
P0C8J8	6
P0AFK9	9
P17117	6
P00864	5
P75791	4
Q2M7X4	3
P41409	6
P0A6J5	5
P22256	4
P0ABQ2	6
P52074	5
P76145	4
P76217	4
P0AA89	4
P0A877	9
P30136	8
P77581	4
P76193	4
P39342	2
P22186	4
P0AB38	1
P0A8N7	7
P0A8K5	9
P45470	9
P62768	4
P0AB20	6
P0A8Y1	8
P19636	2
P0AC62	1
P0A6A6	9
P25437	1
P31133	8
P0A8T1	5
P0AC38	4
P0AE37	4
P0ADE6	4
P33368	9
rmlB	4
P0A8G6	1
P06968	5
P25553	4
P0A6R3	6
P45530	7
P0ABA4	6
P07650	4
P76223	2
P0A6L4	6
P76113	9
P09551	4
P0A746	1
P25894	1
P0ABF6	4
P0ADY3	6
P0AFD6	3
P76503	3
P0AD12	4
P0ABE2	1
P77173	7
P0ABD3	4
P03023	4
P0AFG6	8
P39325	4
P64581	4
P76569	1
P39451	4
wbbM	2
P0AAS0	7
P66948	1
P30859	4
P0AEU7	9
P0A991	1
P0A6K6	4
P05706	5
P0AFW8	4
P0AET2	9
P14175	8
P0AAC0	4
P12994	4
P75931	9
P0ACA1	4
P39411	3
P0ADP2	9
P0A7E9	5
P77316	9
P0AG84	9
P31119	7
P45394	6
P0ADX7	9
P15288	7
P63235	4
P52108	5
P64554	5
P43337	9
P0AEQ3	4
P76142	9
P13482	4
P75767	5
P56262	1
P16095	4
P75691	1
P77690	3
P0A7L8	6
P32053	6
P0AEH5	9
P77536	6
P60560	5
P21169	2
P69908	1
P0AFJ1	1
P0AB91	7
P00363	4
P0C058	8
P0A9K3	8
P09152	6
P25516	1
P37903	4
P46853	5
P07024	1
P0AAV4	1
P0A6F3	5
P06988	4
P23917	4
P00722	2
P0CE47	5
P0CE48	5
P68066	7
P0A6I9	2
P07014	8
P06986	4
P0AEA8	9
P62620	5
P0AB61	9
P15028	1
P26646	4
P0A7D1	9
P0AFR4	9
Q47710	3
P32157	4
P19318	4
P0ADP7	4
P0ACY3	4
P40191	5
P42616	4
P08622	2
P76149	1
wzt	2
P0AEJ6	3
P0C0R7	8
Q57083	1
P25906	4
P04036	1
P31473	9
P06999	4
P76049	4
P30744	9
P0A9E5	7
P0A6P7	8
pglL	2
P76407	5
P07004	9
P76108	4
P0ACG8	9
P0AC81	1
Q59385	1
P0AC69	1
P77717	4
P0A873	8
P00960	2
P0A717	6
P0AA16	4
P15047	5
mnaA	8
P31658	1
P0AAT9	9
P0AC59	1
P0A805	1
P0C8J6	6
P0AEU0	1
P0A972	1
P36680	4
CmR	2
P39836	9
P0ADZ0	2
P39353	8
P45577	8
P77737	2
P0A8R7	2
P0A6B4	2
P29012	7
P69910	1
P23847	4
P30177	7
P32684	7
P39356	9
P0A6J8	4
P0A9X9	7
P37349	3
P05100	4
P0A8F8	4
P25665	5
P23524	8
P0A9A9	9
P00959	6
P10121	5
P0A955	5
P0AAV6	9
P68206	9
P0A6H5	2
P13445	5
P0A7T3	6
P18843	1
P33362	4
P0CF41	9
P0CF45	9
P0CF43	9
P0CF42	9
P0CF40	9
P0CF44	9
P00888	7
P06610	4
P32160	7
P39187	9
rmlA	4
P60716	6
P0A910	4
P04994	3
P77739	4
P03018	6
P0AGK8	1
P0ACZ8	4
P25524	6
P0A998	8
P39177	4
P0A6X7	4
P37626	3
P29013	3
P33224	6
P60664	4
P0A8G3	7
P33030	6
P17993	6
P0C0V0	4
P0AFM4	1
P0A7B3	8
P0A917	9
P76422	6
P27303	6
P0A9T0	4
P0ACE7	4
P0A707	6
P0A8J8	8
P0AEI4	6
P0AGD3	5
P50456	2
P0A7F6	6
P0AF93	1
P0A9D2	4
P31441	2
P0A8U6	6
P0AAC8	1
P21179	1
P17444	8
P37902	4
P0A786	7
P77735	4
P17445	8
P23843	4
P36929	9
P0ABJ1	6
Q46856	1
P02359	6
P0AF20	4
P30871	3
P21514	3
P64596	5
P0A744	4
P69828	6
P25738	4
P0A729	4
P37666	7
P17109	3
P10908	4
P36683	7
P0A9Q1	1
P77252	6
P60785	5
P16681	4
P0AAY6	2
P0A7M9	6
P0A6N8	7
P0ACJ8	4
P22255	9
P10907	7
P0AF67	4
P0A9D8	5
P06987	4
P30863	3
P0A832	8
P0AB77	5
P37747	6
P00963	3
P0AAG0	4
P0ADS6	7
P0A847	6
P0A761	6
P00926	5
P0A9M0	8
P76076	3
P39274	4
P31130	9
P0ACM5	4
P0AGJ2	3
P17169	8
P0AAP3	1
P0A9C5	6
P0A7A7	7
P76290	1
P61175	5
P36672	6
P76046	2
P0A6X3	2
P0ACX3	9
Q46845	4
P10378	3
P0AD59	1
P39410	3
Q2M7R5	4
P0A825	7
P15254	5
P0A9M5	5
P0AFW2	7
P52007	6
P09373	1
Rep101	8
P23538	4
P36548	9
P77667	1
P46837	6
Q46829	1
P05459	2
P77754	9
P15031	1
P77454	1
P0A858	1
P02413	8
P0A7U7	6
KanR	9
P32685	1
P0A6Y8	2
P06721	5
P0A8W0	5
P0A9R4	1
P0A6N4	1
P0A9W3	1
P0A870	7
P03841	7
Q47679	7
P0AF70	4
P21156	7
P76235	8
P60438	6
P23908	1
P0A9X4	8
P0ACL9	6
P0AE22	5
P68739	4
P0ADI4	9
P0AGE9	8
Q46851	7
P75779	9
P00370	6
P0AGC3	4
P42599	1
P0AF24	2
P04846	4
P08312	8
P0A9Q7	4
P75728	6
P0AB71	5
P0A903	7
P0AAZ4	3
P11875	9
P07003	4
P0AAN3	3
P0A890	1
P62517	7
P37757	4
P07639	3
P0A817	6
P0AD01	3
P0AGL5	8
P0AG67	2
P0AE88	7
P31554	5
P25526	4
P0A7E1	8
P0ACV6	4
P0A7V3	6
P0ADA3	5
P75954	4
P45578	1
P64461	4
P37188	5
P0AAN9	9
P39838	3
P37661	4
P0A6L2	5
P0A8U2	8
P33219	9
P0ABQ4	9
P0ADG4	6
P0A9N4	7
P33195	7
P76141	9
P0A8Y5	8
P76402	9
P0A7C2	5
P0AFY8	2
P76114	4
P0AF28	1
P0ADB1	1
P0AD24	5
P52006	6
P76576	3
P09831	3
P0ACX5	4
P15877	4
P0ACA7	4
P0AFF4	5
P63284	8
P0AE28	9
P75960	7
P0A905	1
P29745	4
P77148	4
P0A6K1	9
P37765	8
P02358	6
P0A7X6	5
P08200	7
P0A8L1	5
P0AA95	4
P0ACV0	2
P0A799	7
P63224	7
P30128	5
P39368	8
P0AFM2	6
wbbN	2
P64476	4
P0ADS9	9
P13035	8
P05719	8
P0A759	1
P23173	5
P0A8E7	1
P0AEZ9	1
P33363	4
P0A8I5	5
P30125	9
P00448	5
P37665	5
P0AC47	3
P0A7D4	5
P38506	9
Q46920	5
P39337	9
P0AFP6	9
P0AA04	7
P0AGD7	6
P76097	4
P77649	3
P30864	9
P0A6V1	4
P31697	2
P0AET8	1
P31806	4
P17846	2
P0AAH4	9
P0AB55	3
P0ACQ4	9
P0ACE3	7
P37623	9
P40120	9
P75914	1
P76073	2
P76154	2
P0CG19	6
P0A7A9	8
P76016	4
P0A7N9	6
P0A927	8
P0ABD8	5
P77748	9
P0ADU2	1
P41407	5
P0A6L0	1
P0ABU0	5
P76658	1
P0ADP9	1
P36928	7
P0A6E9	4
P64429	1
P33012	4
P21151	3
P00490	7
P76342	8
P0AA25	1
P37339	4
P39831	4
P77774	7
P06720	4
P77348	4
P06616	6
P0AEK0	4
P06983	4
P0A9P0	8
P24230	7
P0A8J2	1
P23721	4
P0AFR0	4
P31992	1
P36649	7
P0A9Y6	1
P0A9H7	4
P39406	8
P23871	8
P39408	2
P05055	8
P46859	6
P77775	3
wbbO	8
P0A7S9	6
P12758	7
P69054	2
P0A7K2	2
P64610	8
P0ACR9	5
P0AFK0	9
P0AAN5	9
P0A738	1
P08179	8
P0ADS2	1
P0ABK5	1
P0AF03	4
P0A9S3	6
P0C018	5
P0AEW9	9
P22106	1
P10346	8
P0ACD4	1
P69783	1
P40710	4
P06989	4
P0AFM6	4
P76243	5
P0A6T1	1
P37313	4
P07118	1
P26602	6
P0A9W6	1
P52119	5
P64483	1
P0AC41	8
P31979	8
wzx	6
P37387	1
P0A7P5	2
P76055	6
P37745	8
P0A9E0	1
P0AC84	1
P04951	1
P39358	6
P0AD33	5
P0A7Y0	8
Q46939	5
P02916	1
P39393	4
P0AD53	9
P76329	5
P37636	1
P30748	1
P0ACB2	5
P10384	8
P0AGJ5	6
P0A6F1	5
P77718	4
P76372	2
P15005	2
P76316	9
P39359	2
P39099	4
P0AAI9	1
P69874	8
P0AC44	2
P0A6U8	4
P77795	9
P09158	2
P39160	7
P60472	8
P0A9L5	5
P64540	5
P37095	1
P30855	1
P0AGJ9	6
P0A7N4	2
P0A780	8
P08956	4
P0AF08	3
P0AEY5	5
P0A7J0	4
P0A935	5
P13009	8
P0A7W7	6
P39173	5
P45395	9
P0ACB0	6
P76550	9
P64455	3
P0A8P3	1
P37689	5
P0A6Q3	6
P76231	6
P0ACU7	8
P64602	3
P39391	8
P23522	6
P0ADA1	4
P61316	4
P60390	9
P26647	2
P0AAX8	9
P19926	1
P69829	1
P0ACC7	7
P0A734	1
P06959	6
P10371	4
P76038	7
P60651	6
SC	4
P10441	3
P76346	5
P33599	8
P02925	1
P0A8A2	5
P0A8Z0	2
P32099	5
P0A6Q6	8
P0AE63	9
P27828	6
P39367	5
P0A6W5	1
P0ABU9	2
P15034	1
P0A8F0	5
P0AAQ2	9
P00547	9
P0A8D3	9
P09372	8
P37647	6
P07913	1
P0A8A0	6
P11447	2
P39382	9
P54901	7
P13016	3
P24171	1
P0A850	6
P52600	3
P18335	5
P16659	6
P0A7G6	5
P31802	4
P16456	5
P0C037	4
P0AEG6	5
P0A9H5	3
P45523	7
P0ABH9	6
P0AA97	6
P22939	1
P0ADU5	1
P0AD07	5
P0AFZ1	5
P0AC88	8
P69795	7
P0AG63	8
Q47147	7
P0A8M6	2
P0A7V0	6
P38038	9
P0A7R5	6
P30870	8
P37128	4
P0A8Y3	7
P27241	2
P23830	4
P0A988	8
P09030	6
P00946	1
P0AFG8	8
P77395	2
P0A8W2	9
P0AEQ1	9
P21893	6
P0A968	1
P30131	9
P0AFH2	2
P68679	6
Q7DFV3	6
P33232	6
P29131	1
P31678	9
P75792	8
P23827	1
P0A6T9	1
P42593	7
P0AAI3	2
Q46893	7
P64534	9
P0AGI8	3
P0AC02	5
P75863	9
P0A9X1	6
P0A855	8
P77247	5
P0AE18	6
P04079	6
P08368	8
P28248	7
P0AGG2	4
P0AAI5	9
P27830	4
P40874	1
P0AFS3	4
P34209	2
P21693	2
P69797	5
P06846	1
P0A7B5	5
P0AFU8	5
P0AEX5	2
P05020	8
P0A8R0	9
P24215	1
P69681	4
P18956	4
P37342	1
P77569	8
P0A8A8	6
P0A6Z3	8
P39310	7
P0AB58	2
P0AFD4	2
P31057	6
P0A6P9	1
P76273	3
P0AGG4	9
P0AC51	3
P0AGK4	6
P37051	9
P76403	8
P37645	9
P69831	6
P0AEB7	5
P14081	3
P38489	5
P0ADX1	1
P77256	7
P0AG48	6
P69441	1
P75823	1
P0A9H1	7
P76536	5
P25397	7
P0CF68	5
P0CF70	5
P0CF69	5
P0CF67	5
P0CF66	5
P00452	7
P0A796	1
P36659	7
P0A9W9	8
P0A8U0	6
P14294	5
P0ABA6	6
P0AEX9	5
P03007	6
P0AB46	1
P0A887	8
P33218	9
P0AF50	1
P65367	1
P33602	8
P60723	6
P0AFC3	2
P68567	8
P0A944	7
P13024	6
P77790	2
P0DSF0	4
P0AG96	3
P23839	9
P0ADK0	4
P04128	9
rop	4
P0A862	1
P77360	4
P0ABU7	3
P0AFC7	6
P21177	3
P00954	1
P0AFX0	4
P06961	9
P64624	5
P0AC33	5
P20966	1
P0AEZ3	1
P75913	9
P33018	3
P77243	4
P28632	3
P0AES4	3
P0ACC3	1
Q46868	1
P31142	4
P0AGE6	1
P0A7I7	6
P37692	3
P0A9M2	6
P0A836	8
P23331	6
P0AGG0	5
P21599	1
P32662	6
P60340	9
P37643	3
P37769	9
P0A6M8	6
P77541	4
P27127	9
P0ADN2	8
P0ADV1	1
P0A7W1	8
P69425	4
P00903	2
P0AEH1	9
P45799	3
Q57261	8
P0ACK8	1
P25536	4
P77704	7
P60720	6
P0A8G9	9
P37338	6
P0AD49	6
P0ADK6	3
P0ADE8	7
P42632	9
P0ACI0	4
P0ADR8	8
P0A9B2	6
P0A8W8	7
P0A8B5	5
P77791	3
Q46857	9
P39161	1
P0AAB8	1
P0AE78	8
P69805	6
P75957	7
P0A763	1
P27431	9
P25534	3
P23894	5
P69411	1
P02930	9
P0AE01	7
P02931	8
P0AC92	5
P07862	1
Q46863	8
P04693	5
P0A749	6
P36767	8
P0A7K6	6
P61889	1
P39176	9
P0ABQ0	9
P77552	5
P0A800	5
P12008	9
P0AG93	8
P0AA57	2
P05637	4
P0AG82	3
P0A8R4	4
P0A698	4
P0A8A4	1
P0A6K3	3
P37774	7
P0ADT8	1
P0A7Q6	9
P0ABT2	7
P0AF36	1
P04983	2
P0AB43	5
P76558	7
P26612	3
P0A9V1	8
P0AAG8	5
P36999	3
P77398	6
P60546	1
P0ADG7	5
P77376	4
P65807	3
P0CE53	9
P0CE58	9
P0CE54	9
A0A385XJE6	9
P0CE56	9
P0CE50	9
P0CE51	9
P0CE49	9
P0CE55	9
P0CE52	9
P0CE57	9
P0ACA3	1
P0AES6	2
P63177	7
P0AAB6	1
P0DMC7	3
P0ACT6	5
P36879	8
P0A9Z1	6
P36938	9
P0A959	5
P16703	4
P10100	2
P0AB83	9
P22525	3
P0ACZ4	8
P0AB28	6
P0AFP4	1
P0A9K9	5
P0A823	4
P27249	4
P0C0L9	9
P52073	8
P0AB65	9
P0A953	9
P0AE52	8
P0ACS9	1
P0AEK2	1
P76578	3
Q46938	3
P27278	4
P06149	2
P12281	1
P11880	8
P0AE91	8
P31224	9
Q47690	3
P39180	1
P0C0L7	3
P07464	2
P0ADP0	8
P61714	3
P0ABD5	8
P0A9J8	9
P0A7Y8	5
P0AEK4	7
P77329	3
P62399	6
P42588	7
P0ABB8	8
P67095	1
P77434	5
P33221	4
P76119	3
P05793	5
P23909	6
P0AFQ7	3
P13033	8
P31663	1
P76002	1
P76014	3
P69228	1
P24193	9
P46889	2
P33644	1
P0ACM2	6
P0AE14	7
P37613	7
P37440	2
Q46803	4
P0AAR3	8
P0A794	2
P39829	7
P24202	5
P02943	8
P75989	4
P0AD61	1
P15067	1
P76177	5
P0AFD1	6
P07026	8
P0A6S7	4
P15723	4
P00579	2
P52647	6
Q2MB16	9
P0AD57	1
P0AAJ5	3
P21165	5
P06612	8
Q47146	3
P0A6W9	8
P0A8Q3	4
P0AEG4	8
P37330	3
P62672	4
P64490	7
P60757	9
P0AG00	4
P76216	4
P75864	4
P0A9S1	8
P15082	5
P0AFG3	2
P0ACG1	5
P75797	8
P11454	6
P43672	7
P0A7R1	8
P0AG55	8
P39371	3
P21507	5
P0ABZ6	5
P0A8E1	1
P23869	6
P0A9C9	6
P0A8Z3	3
P0AGF2	7
P0A7J7	8
Q46948	9
P18196	1
P37759	6
P0A9A6	5
P0AE08	7
P77302	9
P75736	3
P25742	4
P21829	8
P28304	4
P0A6P1	6
P64506	9
P76027	2
P30850	5
P25666	2
P0A6H1	8
P0A9L3	5
P0A8N5	5
P37194	7
P08390	3
P77279	6
P0AAU7	6
P76561	4
P32695	8
P69786	5
P42596	3
P0A700	6
P37691	5
P08142	4
P09832	5
P0A8N0	9
P00935	9
P0ABJ9	1
P0A6F9	3
P71242	4
P06960	7
P0A993	1
P21513	2
P76341	1
P42620	7
P0ABM9	3
P0ADA5	5
P77808	3
P05791	4
P39199	9
P61320	7
P64503	4
P63417	7
rmlC	2
P52598	4
P38135	3
P18390	2
P07604	7
P0A8K1	6
P15286	7
P06993	7
P77539	6
P09127	9
P77526	4
P0AA10	6
P0A6I3	9
P25746	4
P16690	4
P0AD70	3
P03817	5
P0ADQ2	4
P0A9Q9	1
P0A7Z0	1
P32162	1
P0CF11	5
A0A385XJ53	5
P0CF07	5
P0CF12	5
P0CF10	5
P0CF08	5
P0CF09	5
P45469	7
P65292	9
P23865	6
P0A6A3	6
P27248	9
P0A7E5	6
P0C0L2	7
P0AED5	5
P0AC19	8
P0AEL6	7
P77182	2
P77202	7
P0A9R7	8
P77554	3
P0A6B7	7
P33570	1
P0ABC7	8
P10442	9
P75838	5
P14900	7
P0AF12	9
P30011	1
P77689	1
P0ABU5	7
P0AEV9	5
P27242	3
P05852	8
P76446	9
P0ADZ4	6
P0A884	1
P0AFL6	3
P0AAE0	3
P37642	2
P26616	5
P17952	5
P0ACL5	9
P0A7I0	3
P02919	7
P0A8D0	9
P0A705	8
P09151	3
P23893	1
P0AEB2	8
P75949	9
P75874	9
rmlD	3
P0AG51	6
P0A9U1	3
P0AG44	8
P76256	6
P0AES2	7
P0A8I8	9
P76015	4
P0ACR4	4
P0ABB0	8
P33136	9
P0ABF1	5
P0AGA2	6
P06996	9
P64463	9
P27306	8
P69428	5
P09424	7
P03004	5
P0A6I0	2
P51024	5
P0A940	8
P0AAD6	5
P00393	2
P0AAB4	8
P30014	6
P07649	6
P07012	5
P00550	4
P76116	5
P39407	5
P52037	4
P76621	9
P27833	5
P0A8G0	5
P30139	4
P37773	7
P0A9F1	5
P60293	3
P0AEW6	3
P77293	2
P0A948	3
P13036	5
P23003	7
P77522	6
P0AGL7	9
P37637	7
P33025	3
P27247	7
P45531	9
P39332	9
P08191	3
P15977	1
P31063	7
P60240	8
P52060	1
Q93K97	3
P11557	9
P0A8T7	8
P75876	2
P0A7Q1	5
P60906	3
P0A9L8	8
P77300	3
P0A6D5	3
P0AEE1	7
P26648	5
Q06065	7
P04995	3
P62707	1
P77756	4
P0AFW4	1
P37329	9
P0A8H6	1
P77488	8
P08202	2
P28903	8
P0AF96	1
P67660	7
P00509	1
P0AEP3	1
P0AFX9	8
P0A9M8	5
P46118	8
P17443	4
P0A715	1
P0A840	2
P0A901	6
P27838	1
P0A784	5
P37744	9
P0CF93	3
P0CF91	3
P0CF92	3
P76594	2
P0ADK8	9
P76062	2
P0A6D7	5
P0ABC3	2
P0ADI7	1
P52061	6
P0AEE5	3
P0ADY7	8
P0ADQ7	3
P15639	4
P77695	7
P27848	5
P21888	4
P76234	9
P0AG07	7
glf	3
P37760	2
P19624	6
P0ACP1	3
P0AEN8	3
P0A7U3	2
P0ACK2	3
TcR	5
P0A6F5	8
P52643	1
P77399	7
P0A9P4	5
P0AC86	8
P0A8V0	7
P77258	7
Q46822	2
P16926	2
P03024	3
P33920	4
P64588	5
P42641	8
P14176	9
P0A8P8	1
P0A6Z6	2
P24203	1
P0AG24	3
P16384	1
P37631	5
P27126	1
P0AEQ6	7
P0AB67	7
P30178	1
P0A722	8
P23882	9
P00957	5
P37617	8
P00561	1
P0A8M0	1
P0A6E4	1
P0AFG0	6
P61949	8
P20099	1
P75849	5
P0AEM4	3
P46125	2
P69451	4
P69776	8
P0A8W5	7
P0AFJ7	4
P28635	6
P0A9C3	1
P0A6P5	8
P0A9G2	8
P0A7R9	6
P07762	7
P0A812	9
P36553	3
P76291	2
P76268	1
P0A8C4	8
P22634	7
P0A8J4	6
P35340	5
P31069	8
P0AA39	8
P0ADF6	6
P0A9J0	3
P51981	4
P38051	6
P0AEJ2	8
P12282	4
P33940	7
P0AF18	7
P32680	7
P0ACX9	2
P13001	3
P0A7L0	2
P0ADT5	9
P0AA99	1
P0AA31	9
P22564	6
P0A9Q5	8
P0A9S5	1
P0A7J3	8
P37624	9
P75809	6
P0AE60	9
P0AGE0	8
P69924	9
P22259	7
P0AG99	7
P22333	9
P08245	8
P0ACB4	9
P0ACE0	8
P0A9J6	1
P0AB52	5
P29217	1
P37634	1
P0ACS5	6
P77674	4
P21170	8
P0AEM9	3
P52062	3
P0A898	8
P0A720	3
P27240	7
P0A996	6
P0AD05	1
P52697	1
P27298	4
P76535	7
P00956	7
P0A7F9	8
P67910	8
P37351	4
P00968	9
Q47622	4
P0A6V8	3
P28861	1
P0AD10	1
P0AEW4	1
P29680	8
P0A894	6
P0A6T5	2
P67087	6
P0A7B8	8
P07023	2
P23845	6
P0A8X0	1
P0A6D0	2
P75821	9
P0AGB6	4
P31677	3
P07813	6
P61517	5
P0A8V2	8
P08244	2
P21645	8
P61887	3
P41052	5
P42604	1
P0A7I4	6
P24173	5
P0AFF6	8
P37648	7
P0AAF6	8
P0A7Z4	2
P0AED9	5
P0A6D3	9
P63386	2
P07001	3
P77570	1
P0DMC5	3
P0AEH3	1
P28634	5
P0AFW0	8
P0A7A5	9
P04825	4
P0A8X2	3
P0A9D4	4
P0A8F4	8
P77804	4
P21369	4
P0A6G3	4
P0A6C1	1
P00562	7
P0A6E6	2
P0A8I1	8
P0AED0	7
P24255	5
P0A6M4	2
P76373	3
P76170	3
P77736	5
P21889	5
P37682	3
P0AFX4	9
P18133	3
P64467	8
P24232	5
P43329	2
P06709	9
P75867	7
P0AE06	9
P0A7T7	6
P0A809	2
P71298	2
P76270	4
P30843	7
P0AAG3	8
P33913	2
P77213	2
P0AG18	6
P39286	7
P0ADI0	6
P77170	6
P45955	8
P0ACS7	2
P0A9V5	7
P08331	5
P46852	1
P0AFL3	1
P63228	5
P0A8S1	1
P25888	4
P33643	9
P31808	1
P0ABV2	8
P22523	8
P52097	2
P0AF63	3
P75828	3
P0A6Y5	3
P0A6G7	3
P37590	8
P25740	8
P0ABS8	3
P75682	4
P0ABB4	8
P07648	2
P21338	1
P45425	6
P0A7X3	6
P0A8E5	5
P38521	1
P63020	4
P22524	5
P0AGG8	1
P00961	1
P0A7L3	6
P0A8R9	8
P37690	7
P24228	8
P77721	1
P0ACI6	7
P0ACY1	9
P62615	1
P0AAH0	9
P0A6Z1	8
P25539	2
P39401	9
P0A7F3	4
P27829	8
P0A8B2	8
P0ADV5	2
P09148	5
P75915	9
P27302	7
P0AEF8	2
P0AG59	5
P0AC53	5
P77171	2
P68767	5
P67826	6
P77285	5
P0ACN4	3
P0ABU2	9
P0A9T8	2
P0AB24	7
P0AG16	3
P24251	2
P0A9U3	6
P68191	7
P0ADZ7	7
P77625	9
P38054	7
P13857	5
P78067	8
P25535	8
P0AAT6	9
P76340	8
P0ADX9	9
P30958	2
P32176	6
P0C0S1	7
P0ACK5	8
P25519	2
P45568	5
P0A6Y1	7
P15640	5
P0ABS5	6
P32664	9
P24205	8
P0A7V8	6
P25741	7
P0A9K7	3
P33342	8
P08506	6
P07395	8
P15042	8
P23367	5
P29208	3
P0AG27	7
P0AA37	2
P28905	3
P75777	3
P00962	2
P39172	7
P64451	3
P0AA43	8
P0AFU4	3
P0A9G8	5
P0AEN1	9
P05824	6
P0ACL0	3
P05194	1
P0ABS1	1
P37047	6
P11071	3
P0A731	6
P24252	4
P0ACF4	2
P77334	2
Q46861	3
P0AGB3	8
P62623	6
P0ABH0	7
P0AEC3	9
P63746	4
P0AF90	1
P68919	2
P0A7S3	3
P0ADW3	7
P46130	9
P00887	3
P76537	7
P00934	1
P0A9C0	2
Q47150	4
P13029	6
P0AC13	7
P24242	8
P76086	1
P66817	1
P0ABI4	9
P45771	9
P0AF59	4
P60752	8
P69913	2
P0AB89	9
P0ADT2	4
P08839	9
P05458	7
P20605	2
P69811	8
P37195	3
P30860	3
P52096	2
P45748	9
P0ACC1	3
P08957	8
P27128	8
P09546	4
P25552	3
P0AED7	7
P55135	9
P60595	1
P69922	8
P45424	5
P0A6U3	5
P0A879	8
P60624	2
P0A908	2
P0A7D7	7
P76176	2
P27250	5
P0AG80	4
P00893	2
P75959	5
P0AFZ3	9
P76440	5
P76004	2
P15038	2
P0A8I3	6
P0AEP9	6
P0AB87	2
P27434	4
P69503	5
P0AE39	3
P32131	5
P0A6A8	7
P09155	8
P0ACJ0	4
P0AES0	4
P25714	2
P76491	9
P31680	2
P52129	4
P0C093	5
P0A6T3	7
P0A8D6	1
P77444	2
P39280	2
P31475	1
P0ABA0	6
P76541	1
P38036	9
P17115	1
P02929	6
P17802	3
P0AB80	1
P0AG90	3
P75745	7
P0A7M6	6
P0ADR6	3
P10408	6
P15770	7
P0A8M3	8
P30750	5
P0AE70	7
P37005	5
P32144	6
P36979	6
P09323	2
P00803	9
P52095	3
P23305	4
P0AD27	3
P0ABK2	2
P77713	9
P00909	7
P0ACP5	8
P0A962	3
P0AG30	8
P65556	1
P69222	8
P11349	6
P0A9T4	6
P0ACU5	8
P0ACB7	4
P0AGB0	5
P0ACL2	7
P0A9B6	5
P76034	3
P64423	2
P00805	8
P0A951	3
P03813	8
P77561	8
P0C077	8
P63883	9
P76251	8
P21499	7
Q46871	3
P16528	9
P0A6U5	3
P0A6R0	5
P0A8N3	5
P12295	5
P22188	8
P05523	3
P06715	5
P04425	5
P05042	8
P24186	5
P0A7Y4	3
P0A7M2	6
P0ACF0	7
P24554	1
P0AG14	7
P42589	5
P26365	4
P52644	8
P08192	5
P00582	1
P09549	5
P00350	5
P0ADY1	2
P77475	5
P06710	7
P37344	7
P33234	7
P76215	6
P51025	2
P0ADV7	3
P0A9F3	6
P76128	7
P24182	6
P0A9H3	7
P0ACP7	8
P0A7H6	2
P08373	5
P0A9I3	2
P0C079	9
P0AAQ6	3
P0AF54	5
P0A7A2	3
P0A725	5
P0A821	3
P43671	9
P0AEI6	5
P0AG86	5
P76187	5
P0DTT0	8
P25745	6
P0AB26	9
P24178	6
P20083	2
P77212	5
P0AEX3	2
P09147	9
P08395	9
P0AFI7	6
P0ACF8	4
P45464	3
P75818	7
P63389	9
P0AEI1	6
P0AE12	5
P31120	2
P16700	7
P25522	4
P28904	2
P19319	9
P04982	1
P0ABP8	2
P0AEM0	5
P04805	1
P29018	8
P0AFB8	8
P23836	2
P05707	8
P00936	2
P09394	7
P0ADV9	3
P0A8V6	3
P28249	7
P0A6L9	3
P0AG20	3
P39315	2
P04335	9
P0AD68	2
P27305	8
P0AEJ4	6
P0AFI2	4
P0AAA1	9
P06992	1
P0AAS7	8
P0A7B1	7
P60422	2

## Sheet: 1 cluster
proteins	clusters
P09996	1
P76008	1
P56258	1
P76085	1
P0A867	1
Q46925	1
P10443	1
P42904	1
P0AB14	1
P0AB38	1
P0AC62	1
P25437	1
P0A8G6	1
P0A746	1
P25894	1
P0ABE2	1
P76569	1
P66948	1
P0A991	1
P56262	1
P75691	1
P69908	1
P0AFJ1	1
P25516	1
P07024	1
P0AAV4	1
P15028	1
P76149	1
Q57083	1
P04036	1
P0AC81	1
Q59385	1
P0AC69	1
P31658	1
P0AC59	1
P0A805	1
P0AEU0	1
P0A972	1
P69910	1
P18843	1
P0AGK8	1
P0AFM4	1
P0AF93	1
P0AAC8	1
P21179	1
Q46856	1
P0A9Q1	1
P0AAP3	1
P76290	1
P0AD59	1
P09373	1
P77667	1
Q46829	1
P15031	1
P77454	1
P0A858	1
P32685	1
P0A9R4	1
P0A6N4	1
P0A9W3	1
P23908	1
P42599	1
P0A890	1
P45578	1
P0AF28	1
P0ADB1	1
P0A905	1
P0A759	1
P0A8E7	1
P0AEZ9	1
P0AET8	1
P75914	1
P0ADU2	1
P0A6L0	1
P76658	1
P0ADP9	1
P64429	1
P0AA25	1
P0A8J2	1
P31992	1
P0A9Y6	1
P0A738	1
P0ADS2	1
P0ABK5	1
P22106	1
P0ACD4	1
P69783	1
P0A6T1	1
P07118	1
P0A9W6	1
P64483	1
P37387	1
P0A9E0	1
P0AC84	1
P04951	1
P02916	1
P37636	1
P30748	1
P0AAI9	1
P37095	1
P30855	1
P0A8P3	1
P19926	1
P69829	1
P0A734	1
P02925	1
P0A6W5	1
P15034	1
P07913	1
P24171	1
P22939	1
P0ADU5	1
P00946	1
P0A968	1
P29131	1
P23827	1
P0A6T9	1
P40874	1
P06846	1
P24215	1
P37342	1
P0A6P9	1
P0ADX1	1
P69441	1
P75823	1
P0A796	1
P0AB46	1
P0AF50	1
P65367	1
P0A862	1
P00954	1
P20966	1
P0AEZ3	1
P0ACC3	1
Q46868	1
P0AGE6	1
P21599	1
P0ADV1	1
P0ACK8	1
P39161	1
P0AAB8	1
P0A763	1
P69411	1
P07862	1
P61889	1
P0A8A4	1
P0ADT8	1
P0AF36	1
P60546	1
P0ACA3	1
P0AAB6	1
P0AFP4	1
P0ACS9	1
P0AEK2	1
P12281	1
P39180	1
P67095	1
P31663	1
P76002	1
P69228	1
P33644	1
P0AD61	1
P15067	1
P0AD57	1
P0A8E1	1
P18196	1
P0ABJ9	1
P0A993	1
P76341	1
P0A9Q9	1
P0A7Z0	1
P32162	1
P33570	1
P30011	1
P77689	1
P0A884	1
P23893	1
P15977	1
P52060	1
P62707	1
P0AFW4	1
P0A8H6	1
P0AF96	1
P00509	1
P0AEP3	1
P0A715	1
P27838	1
P0ADI7	1
P52643	1
P0A8P8	1
P24203	1
P16384	1
P27126	1
P30178	1
P00561	1
P0A8M0	1
P0A6E4	1
P20099	1
P0A9C3	1
P76268	1
P0AA99	1
P0A9S5	1
P0A9J6	1
P29217	1
P37634	1
P0AD05	1
P52697	1
P28861	1
P0AD10	1
P0AEW4	1
P0A8X0	1
P42604	1
P77570	1
P0AEH3	1
P0A6C1	1
P46852	1
P0AFL3	1
P0A8S1	1
P31808	1
P21338	1
P38521	1
P0AGG8	1
P00961	1
P77721	1
P62615	1
P05194	1
P0ABS1	1
P0AF90	1
P00934	1
P76086	1
P66817	1
P60595	1
P0A8D6	1
P31475	1
P76541	1
P17115	1
P0AB80	1
P65556	1
P24554	1
P00582	1
P04982	1
P04805	1
P06992	1

## Sheet: 8 cluster
proteins	clusters
P0AB33	8
P37671	8
P0AAT2	8
P0ABI8	8
wekM	8
wekO	8
P15373	8
P0A9I8	8
P50465	8
wekN	8
Q46899	8
P30136	8
P0A8Y1	8
P31133	8
P0AFG6	8
P14175	8
P0C058	8
P0A9K3	8
P07014	8
P0C0R7	8
P0A6P7	8
P0A873	8
mnaA	8
P39353	8
P45577	8
P23524	8
P0A998	8
P0A7B3	8
P0A8J8	8
P17444	8
P17445	8
P0A832	8
P0A9M0	8
P17169	8
Rep101	8
P02413	8
P76235	8
P0A9X4	8
P0AGE9	8
P08312	8
P0AGL5	8
P0A7E1	8
P0A8U2	8
P0A8Y5	8
P63284	8
P37765	8
P39368	8
P13035	8
P05719	8
P0A7A9	8
P0A927	8
P76342	8
P0A9P0	8
P39406	8
P23871	8
P05055	8
wbbO	8
P64610	8
P08179	8
P10346	8
P0AC41	8
P31979	8
P37745	8
P0A7Y0	8
P10384	8
P69874	8
P60472	8
P0A780	8
P13009	8
P0ACU7	8
P39391	8
P33599	8
P0A6Q6	8
P09372	8
P0AC88	8
P0AG63	8
P30870	8
P0A988	8
P0AFG8	8
P75792	8
P0A855	8
P08368	8
P05020	8
P77569	8
P0A6Z3	8
P76403	8
P0A9W9	8
P0A887	8
P33602	8
P68567	8
P0A836	8
P0ADN2	8
P0A7W1	8
Q57261	8
P0ADR8	8
P0AE78	8
P02931	8
Q46863	8
P36767	8
P0AG93	8
P0A9V1	8
P36879	8
P0ACZ4	8
P52073	8
P0AE52	8
P11880	8
P0AE91	8
P0ADP0	8
P0ABD5	8
P0ABB8	8
P13033	8
P0AAR3	8
P02943	8
P07026	8
P06612	8
P0A6W9	8
P0AEG4	8
P0A9S1	8
P75797	8
P0A7R1	8
P0AG55	8
P0A7J7	8
P21829	8
P0A6H1	8
P32695	8
P0AC19	8
P0A9R7	8
P0ABC7	8
P05852	8
P0A705	8
P0AEB2	8
P0AG44	8
P0ABB0	8
P27306	8
P0A940	8
P0AAB4	8
P60240	8
P0A8T7	8
P0A9L8	8
P77488	8
P28903	8
P0AFX9	8
P46118	8
P0ADY7	8
P0A6F5	8
P0AC86	8
P42641	8
P0A722	8
P37617	8
P61949	8
P69776	8
P0A6P5	8
P0A9G2	8
P0A8C4	8
P31069	8
P0AA39	8
P0AEJ2	8
P0A9Q5	8
P0A7J3	8
P0AGE0	8
P08245	8
P0ACE0	8
P21170	8
P0A898	8
P0A7F9	8
P67910	8
P29680	8
P0A7B8	8
P0A8V2	8
P21645	8
P0AFF6	8
P0AAF6	8
P0AFW0	8
P0A8F4	8
P0A8I1	8
P64467	8
P0AAG3	8
P45955	8
P0ABV2	8
P22523	8
P37590	8
P25740	8
P0ABB4	8
P0A8R9	8
P24228	8
P0A6Z1	8
P27829	8
P0A8B2	8
P78067	8
P25535	8
P76340	8
P0ACK5	8
P24205	8
P33342	8
P07395	8
P15042	8
P0AA43	8
P0AGB3	8
P24242	8
P60752	8
P69811	8
P08957	8
P27128	8
P69922	8
P0A879	8
P09155	8
P0A8M3	8
P0ACP5	8
P0AG30	8
P69222	8
P0ACU5	8
P00805	8
P03813	8
P77561	8
P0C077	8
P76251	8
P22188	8
P05042	8
P52644	8
P0ACP7	8
P0DTT0	8
P29018	8
P0AFB8	8
P05707	8
P27305	8
P0AAS7	8

## Sheet: 1 GO
Category	Term		Count	%	PValue	Genes	List Total	Pop Hits	Pop Total	Fold Enrichment	Bonferroni	Benjamini	FDR		BP
GOTERM_BP_DIRECT	GO:0006412	translation	13	8.66667	0.00074896	P68191, P0A7M9, P0A7K6, P0A8A8, P69222, P0A898, P0A7U3, P0A7T3, P0A7S9, P0A7N4, P0A7K2, P00960, P0ADZ0	132	108	3406	3.10592	0.204884	0.229182	0.229182
GOTERM_BP_DIRECT	GO:0002181	cytoplasmic translation	8	5.33333	0.00460603	P0A7U3, P0A7T3, P0A7M9, P0A7K6, P0A7S9, P0A7N4, P0A7K2, P0ADZ0	132	55	3406	3.75317	0.756515	0.704722	0.704722
GOTERM_BP_DIRECT	GO:0019646	aerobic electron transport chain	4	2.66667	0.0148272	P0AC44, P0ABI8, P26459, P0ABK2	132	14	3406	7.37229	0.989653	1	1
GOTERM_BP_DIRECT	GO:0009408	response to heat	7	4.66667	0.0244541	P0A898, P0A6Y8, P09372, P0A7B8, P0A6M4, P0C054, P08622	132	59	3406	3.06138	0.999487	1	1
GOTERM_BP_DIRECT	GO:0043335	protein unfolding	3	2	0.0271549	P0A6Y8, P09372, P08622	132	7	3406	11.0584	0.999781	1	1
GOTERM_BP_DIRECT	GO:0051085	chaperone cofactor-dependent protein refolding	3	2	0.0442675	P0A6Y8, P09372, P08622	132	9	3406	8.60101	0.999999	1	1
GOTERM_BP_DIRECT	GO:0006189	de novo' IMP biosynthetic process	3	2	0.0753047	P0AB89, P08179, P0AG18	132	12	3406	6.45076	1	1	1
GOTERM_BP_DIRECT	GO:0042254	ribosome biogenesis	4	2.66667	0.0759173	P0A898, P0AAT6, P0AFG0, P0A8A8	132	26	3406	3.9697	1	1	1
GOTERM_BP_DIRECT	GO:0045892	negative regulation of DNA-templated transcription	9	6	0.0789572	P37671, P0ACP5, P0A6Y8, P24242, P0ACL9, P0C077, P08622, P0ACN4, P0ACL2	132	117	3406	1.98485	1	1	1
GOTERM_BP_DIRECT	GO:0065003	protein-containing complex assembly	3	2	0.0868179	P0A6Y8, P09372, P08622	132	13	3406	5.95455	1	1	1
GOTERM_BP_DIRECT	GO:0009314	response to radiation	5	3.33333	0.0986239	P77499, P03018, P28905, P0A809, P0A7N4	132	46	3406	2.80468	1	1	1
GOTERM_BP_DIRECT	GO:0042026	protein refolding	3	2	0.0988163	P0A6Y8, P77395, P08622	132	14	3406	5.52922	1	1	1
GOTERM_BP_DIRECT	GO:0006526	L-arginine biosynthetic process	3	2	0.0988163	P65807, P0A6D0, P11447	132	14	3406	5.52922	1	1	1
Category	Term		Count	%	PValue	Genes	List Total	Pop Hits	Pop Total	Fold Enrichment	Bonferroni	Benjamini	FDR		CC
GOTERM_CC_DIRECT	GO:0005737	cytoplasm	61	40.6667	3.37e-07	P61949, P27278, P77499, P0A809, P0A7K6, P0A8A8, P75713, P11447, P31057, P0A898, P0A7T3, P09372, P0A6N8, P69828, P0ADZ0, P77182, P68191, P0A9L8, P07639, P0AAT6, P0AEX5, Q46822, P0A7U3, P08373, P08179, P25535, P22188, P0A9M2, P23871, P21499, P0C093, P0A9I3, P0A7M9, P52097, P69451, P0C054, P0A796, P09151, P23522, P00887, P0A7N4, P0A9R7, P08622, P00960, P0A7B3, P0AE12, P03018, P0A6D0, P29680, P69222,…	115	943	3112	1.75049	2.36e-05	2.36e-05	2.33e-05
GOTERM_CC_DIRECT	GO:0005829	cytosol	62	41.3333	1.58e-05	P61949, P77499, P75792, P51025, P0AB89, P0A8M6, P0A7K6, P0A8A8, P11447, P37759, P31057, P0AD49, P37760, P09372, P0A6N8, P69828, P0ADN2, P68191, P0ACP5, P0A9L8, P0AAT6, P41409, P37623, P0A7U3, P08373, P64463, P08179, P22188, P0A9M2, P21499, P0A9I3, P0A7M9, P52097, P0AFG0, P10378, P69451, P0C054, P39315, P0A8C4, P0A796, P09151, P0A7N4, P08622, P00960, P45799, P0A7B3, P0AE12, P03018, P29680, P69222,…	115	1071	3112	1.56655	0.00110421	0.000552	0.000545
GOTERM_CC_DIRECT	GO:1990904	ribonucleoprotein complex	8	5.33333	0.00470934	P0A7U3, P0A7T3, P0A7M9, P0A7K6, P0A7S9, P0A7N4, P0A7K2, P0ADZ0	115	58	3112	3.73253	0.281387	0.109885	0.108315
GOTERM_CC_DIRECT	GO:0005840	ribosome	8	5.33333	0.00745423	P0A7U3, P0A7T3, P0A7M9, P0A7K6, P0A7S9, P0A7N4, P0A7K2, P0ADZ0	115	63	3112	3.4363	0.407705	0.130449	0.128585
GOTERM_CC_DIRECT	GO:0022625	cytosolic large ribosomal subunit	5	3.33333	0.0339603	P0A7M9, P0A7K6, P0A7N4, P0A7K2, P0ADZ0	115	34	3112	3.97954	0.910947	0.475444	0.468652
GOTERM_CC_DIRECT	GO:0022627	cytosolic small ribosomal subunit	4	2.66667	0.0553789	P0A7U3, P0A7T3, P0A7S9, P0AD49	115	24	3112	4.51014	0.981463	0.605365	0.596717
GOTERM_CC_DIRECT	GO:0015935	small ribosomal subunit	3	2	0.069093	P0A7U3, P0A7T3, P0A7S9	115	12	3112	6.76522	0.993341	0.605365	0.596717
GOTERM_CC_DIRECT	GO:0009350	ethanolamine ammonia-lyase complex	2	1.33333	0.0719342	P19636, P0AEJ6	115	2	3112	27.0609	0.994623	0.605365	0.596717
GOTERM_CC_DIRECT	GO:0032991	protein-containing complex	7	4.66667	0.0778326	P0A6Y8, P41409, P09372, P77791, P0A9M2, P08622, P76291	115	82	3112	2.31007	0.996559	0.605365	0.596717
Category	Term		Count	%	PValue	Genes	List Total	Pop Hits	Pop Total	Fold Enrichment	Bonferroni	Benjamini	FDR		MF
GOTERM_MF_DIRECT	GO:0019843	rRNA binding	9	6	0.00302742	P0A8B2, P0A7U3, P0A7M9, P0A7K6, P69222, P0A7S9, P0C077, P0AD49, P0ADZ0	135	63	3382	3.57884	0.574728	0.853732	0.853732
GOTERM_MF_DIRECT	GO:0003735	structural constituent of ribosome	8	5.33333	0.00661437	P0A7U3, P0A7T3, P0A7M9, P0A7K6, P0A7S9, P0A7N4, P0A7K2, P0ADZ0	135	57	3382	3.51605	0.846099	0.929308	0.929308
GOTERM_MF_DIRECT	GO:0051082	unfolded protein binding	5	3.33333	0.00988625	P0A6Y8, P09372, P77395, P0AES9, P08622	135	22	3382	5.6936	0.939299	0.929308	0.929308
GOTERM_MF_DIRECT	GO:0016682	oxidoreductase activity, acting on diphenols and related substances as donors, oxygen as acceptor	3	2	0.0372995	P0ABI8, P26459, P0ABK2	135	8	3382	9.39444	0.999978	1	1
GOTERM_MF_DIRECT	GO:0005515	protein binding	56	37.3333	0.0403542	P61949, P0A6E6, P77499, P0AB89, P76440, P0A809, P0A8A8, P0C077, P0AD49, P0A898, P0ABI8, P09372, P0ADZ0, P0A7H6, P07639, P0AAT6, P0AFV4, P41409, P77329, P0A9U3, P37195, P77293, P25535, P22188, P21499, P0C093, P0AFG0, P37613, P10378, P0C054, P0ABK2, P0A796, P00887, P0A7N4, P0A9R7, P08622, P00960, P0AEV9, P76215, P03018, P03813, P69222, P0A7B8, P0ACN4, P0A9B2, P0A6Y8, P0AFD1, P0A8U0, P69776, P28905,…	135	1137	3382	1.23386	0.999991	1	1
GOTERM_MF_DIRECT	GO:0051087	protein-folding chaperone binding	3	2	0.0569277	P0A6Y8, P09372, P08622	135	10	3382	7.51556	1	1	1
GOTERM_MF_DIRECT	GO:0005524	ATP binding	25	16.6667	0.0699938	P0A6E6, P77499, P27278, P0A809, P52097, P10378, P69451, P0AAG3, P0A796, P0AAG8, P0A9R7, P08622, P00960, P0A7B3, P03018, P0AEX5, Q46802, P0A7B8, P08192, P0A9U3, P0A6Y8, P0AAF6, P22188, P0A6I0, P29018	135	447	3382	1.40111	1	1	1
GOTERM_MF_DIRECT	GO:0016798	hydrolase activity, acting on glycosyl bonds	5	3.33333	0.071665	P41409, P28904, P0AB83, P50465, P77713	135	40	3382	3.13148	1	1	1
GOTERM_MF_DIRECT	GO:0008851	ethanolamine ammonia-lyase activity	2	1.33333	0.0776844	P19636, P0AEJ6	135	2	3382	25.0519	1	1	1
GOTERM_MF_DIRECT	GO:0046872	metal ion binding	36	24	0.0920419	P76004, P75792, P0A7M9, P0AC44, P65807, P52096, P75779, P75713, P31057, P0ABK2, P0A898, P37760, P17846, P0A796, P0ABI8, P09151, P23522, P26459, P08622, P45799, P0A7B3, P0AEV9, P0A7H6, P76215, P0AA57, P07639, P0A7B8, Q46822, P50465, P77329, Q46861, P08192, P0AFD1, P0AB83, P0A9M2, P23871	135	714	3382	1.26312	1	1	1

## Sheet: 8 GO
Category	Term		Count	%	PValue	Genes	List Total	Pop Hits	Pop Total	Fold Enrichment	Bonferroni	Benjamini	FDR		BP
GOTERM_BP_DIRECT	GO:0006412	translation	39	19.898	1.27711e-22	P0AG44, P0AG67, P0AG63, P0A6M8, P0ADY7, P0A7I4, P0AG48, P0A6P1, P68679, P62399, P0A7R1, P0A7V3, P0A7V0, P0A7J3, P08245, P0A7R9, P07012, P0ADZ4, P60438, P0A7R5, P0AG55, P07813, P0AG51, P0A7L8, P0A7J7, P0AAR3, P0A7Q1, P0AGJ9, P0A7W1, P02359, P0A7I0, P02413, P0A8M3, P0ADY3, P02358, P0A707, P60723, P08312, P0A7U7	185	108	3406	6.64835	4.72531e-20	4.72531e-20	4.67422e-20
GOTERM_BP_DIRECT	GO:0002181	cytoplasmic translation	27	13.7755	1.69528e-19	P0AG44, P0AG67, P0AG63, P0ADY7, P0AG48, P68679, P62399, P0A7R1, P0A7V3, P0A7V0, P0A7J3, P0A7R9, P0ADZ4, P60438, P0A7R5, P0AG55, P0AG51, P0A7L8, P0A7J7, P0A7Q1, P0A7W1, P02359, P02413, P0ADY3, P02358, P60723, P0A7U7	185	55	3406	9.03803	6.27253e-17	3.13626e-17	3.10236e-17
GOTERM_BP_DIRECT	GO:0000028	ribosomal small subunit assembly	10	5.10204	3.23691e-07	P68679, P0AG67, P06616, P0A7V3, P0AG63, P0A7V0, P0A7W1, P02359, P0ADZ4, P0A7U7	185	20	3406	9.20541	0.000119759	3.99219e-05	3.94903e-05
GOTERM_BP_DIRECT	GO:0000027	ribosomal large subunit assembly	10	5.10204	1.2611e-05	P0AG55, P0AG44, P62399, P0A7L8, P0AG51, P0C0R7, P0A7J7, P0ADY7, P0A9P6, P60438	185	29	3406	6.34856	0.00465521	0.00116651	0.0011539
GOTERM_BP_DIRECT	GO:0042777	proton motive force-driven plasma membrane ATP synthesis	5	2.55102	0.000486358	P0ABA6, P0ABA4, P0ABB4, P0ABA0, P0ABB0	185	8	3406	11.5068	0.164727	0.0359905	0.0356014
GOTERM_BP_DIRECT	GO:0015986	proton motive force-driven ATP synthesis	5	2.55102	0.000838631	P0ABA6, P0ABA4, P0ABB4, P0ABA0, P0ABB0	185	9	3406	10.2282	0.266864	0.0443276	0.0438484
GOTERM_BP_DIRECT	GO:0006754	ATP biosynthetic process	5	2.55102	0.000838631	P0ABA6, P0ABA4, P0ABB4, P0ABA0, P0ABB0	185	9	3406	10.2282	0.266864	0.0443276	0.0438484
GOTERM_BP_DIRECT	GO:0006415	translational termination	4	2.04082	0.00709973	P0A7J7, P0A7I4, P0A7I0, P07012	185	8	3406	9.20541	0.928372	0.328363	0.324813
GOTERM_BP_DIRECT	GO:0019404	galactitol catabolic process	3	1.53061	0.00839974	P0C8J8, P0C8J6, P0A9S3	185	3	3406	18.4108	0.955888	0.345322	0.341589
GOTERM_BP_DIRECT	GO:0032784	regulation of DNA-templated transcription elongation	4	2.04082	0.0185501	P0A8V2, P0A780, P0A8T7, P0A7R5	185	11	3406	6.69484	0.99902	0.679629	0.672282
GOTERM_BP_DIRECT	GO:0031564	transcription antitermination	5	2.55102	0.0202052	P0A8V2, P0ADG4, P0A780, P0A8T7, P0A7R5	185	20	3406	4.6027	0.999475	0.679629	0.672282
GOTERM_BP_DIRECT	GO:1902600	proton transmembrane transport	9	4.59184	0.024256	P0ABA6, P0ABA4, P33602, P0AFC3, P31979, P0ABB4, P0ABA0, P0ABB0, P33599	185	66	3406	2.51057	0.999887	0.688502	0.681059
GOTERM_BP_DIRECT	GO:0019402	galactitol metabolic process	3	1.53061	0.0260514	P0C8J8, P0C8J6, P0A9S3	185	5	3406	11.0465	0.999943	0.688502	0.681059
GOTERM_BP_DIRECT	GO:0046168	glycerol-3-phosphate catabolic process	3	1.53061	0.0260514	P13033, P0A996, P13035	185	5	3406	11.0465	0.999943	0.688502	0.681059
GOTERM_BP_DIRECT	GO:0022904	respiratory electron transport chain	5	2.55102	0.0427957	P33602, P0AFC3, P31979, P07014, P33599	185	25	3406	3.68216	1	0.989652	0.978953
GOTERM_BP_DIRECT	GO:0009060	aerobic respiration	5	2.55102	0.0427957	P33602, P31979, P33232, P07014, P13035	185	25	3406	3.68216	1	0.989652	0.978953
GOTERM_BP_DIRECT	GO:0046677	response to antibiotic	11	5.61224	0.0493466	P0AG55, P0A8V2, P0AG63, P0A7W1, P77398, P37745, P23865, P0A8M3, P0A8T7, P60723, P27303	185	103	3406	1.9662	1	1	0.99187
GOTERM_BP_DIRECT	GO:1990145	maintenance of translational fidelity	3	1.53061	0.0509361	P05852, P0A7W1, P0A7I4	185	7	3406	7.89035	1	1	0.99187
GOTERM_BP_DIRECT	GO:0010165	response to X-ray	4	2.04082	0.0516486	P17445, P0ACY9, P0AAR3, P21893	185	16	3406	4.6027	1	1	0.99187
GOTERM_BP_DIRECT	GO:0006417	regulation of translation	5	2.55102	0.0753777	P0A7J3, P08245, P0A8M3, P0ADZ4, P60723	185	30	3406	3.06847	1	1	0.99187
GOTERM_BP_DIRECT	GO:0006879	intracellular iron ion homeostasis	5	2.55102	0.0753777	P77279, P0A998, P02929, P0A8V2, P0A8T7	185	30	3406	3.06847	1	1	0.99187
GOTERM_BP_DIRECT	GO:0006090	pyruvate metabolic process	3	1.53061	0.0813533	P06959, P27306, P0A9P0	185	9	3406	6.13694	1	1	0.99187
GOTERM_BP_DIRECT	GO:0019563	glycerol catabolic process	3	1.53061	0.0813533	P13033, P0A996, P13035	185	9	3406	6.13694	1	1	0.99187
GOTERM_BP_DIRECT	GO:0106074	aminoacyl-tRNA metabolism involved in translational fidelity	3	1.53061	0.0813533	P07813, P0AAR3, P0A8M3	185	9	3406	6.13694	1	1	0.99187
GOTERM_BP_DIRECT	GO:0006633	fatty acid biosynthetic process	4	2.04082	0.0899315	P0A6Q3, P0ABD5, P24182, P0A6Q6	185	20	3406	3.68216	1	1	0.99187
GOTERM_BP_DIRECT	GO:0009408	response to heat	7	3.57143	0.0963998	P0ABC7, P0A6H5, P0A850, P0A8V2, P63284, P0C058, P0A8T7	185	59	3406	2.18433	1	1	0.99187
Category	Term		Count	%	PValue	Genes	List Total	Pop Hits	Pop Total	Fold Enrichment	Bonferroni	Benjamini	FDR		CC
GOTERM_CC_DIRECT	GO:1990904	ribonucleoprotein complex	28	14.2857	2.52671e-19	P0AG44, P0AG67, P0AG63, P0ADY7, P0AG48, P68679, P62399, P0A7R1, P0A7V3, P0A7V0, P0A7J3, P0A7R9, P0ADZ4, P60438, P0A7R5, P0AG55, P0AG51, P0A7L8, P0A7J7, P0A7Q1, P0A7W1, P02359, P02413, P0ADY3, P02358, P60723, P0A7U7, P0AGD7	180	58	3112	8.34636	1.64236e-17	1.64236e-17	1.54129e-17
GOTERM_CC_DIRECT	GO:0005840	ribosome	28	14.2857	3.649e-18	P0AG44, P0AG67, P0AG63, P0ADY7, P0AG48, P68679, P62399, P0A7R1, P0A7V3, P0A7V0, P0A9P6, P0A7J3, P0A7R9, P0ADZ4, P60438, P0A7R5, P0AG55, P0AG51, P0A7L8, P0A7J7, P0A7Q1, P0A7W1, P02359, P02413, P0ADY3, P02358, P60723, P0A7U7	180	63	3112	7.68395	2.37185e-16	1.18593e-16	1.11295e-16
GOTERM_CC_DIRECT	GO:0005737	cytoplasm	104	53.0612	6.04692e-15	P0A8A0, P0AG67, P0AG63, P0A9K3, P0A6M8, P0ADY7, P0A8Z0, P33599, P63284, P0ADZ4, P45577, P05852, P33224, P0A7Q1, P17169, P0A7I0, P0A707, P0AG44, P0A7E1, P24182, P0AG48, P0A998, P0A7V3, P0C0R7, P0ADG4, P0A7V0, P60472, P67826, P05793, P0AG55, P33602, P0AG51, P0AAR3, P0A8Y1, P75728, P0ABD5, P0A7W1, P07464, P0ADY3, P08312, P0A6A3, P0AFY8, P06616, P13024, P50456, P0A6R3, P0A9X4, P62399, P0A850, P0A8V2,…	180	943	3112	1.90673	3.89688e-13	1.31017e-13	1.22954e-13
GOTERM_CC_DIRECT	GO:0005829	cytosol	103	52.551	1.65963e-10	P0A8A0, P08957, P0A9K3, P0A6M8, P0A8Z0, P63284, P0ADZ4, P45577, P05852, P0A780, P30870, P17445, P17169, P0AA43, P0A7I0, P0A707, P09546, P0AG44, P76422, P76423, P0A7E1, P24182, P0AG48, P0A998, P0ABC7, P0ADG7, P0A7V3, P0C0R7, P0ADG4, P60472, P05793, P0AG55, P0C8J6, P0AAR3, P37765, P0ABD5, P0A7W1, P0ADY3, P08312, P04079, P0A9S3, P0A6A3, P0AFY8, P06616, P13024, P13033, P0A6R3, P62399, P0A850, P0A8V2,…	180	1071	3112	1.6627	1.07876e-08	2.6969e-09	2.53093e-09
GOTERM_CC_DIRECT	GO:0022625	cytosolic large ribosomal subunit	15	7.65306	1.33063e-09	P0AG44, P0AG55, P0A7L8, P0AG51, P0A7J7, P0ADY7, P0AG48, P0A7Q1, P62399, P0A7R1, P0A7J3, P0ADY3, P02413, P60438, P60723	180	34	3112	7.62745	8.6491e-08	1.72982e-08	1.62337e-08
GOTERM_CC_DIRECT	GO:0022627	cytosolic small ribosomal subunit	12	6.12245	2.1844e-08	P68679, P0AG67, P0A7V3, P0AG63, P0A7V0, P0A7W1, P02359, P0ADZ4, P02358, P0A7R9, P0A7U7, P0A7R5	180	24	3112	8.64444	1.41986e-06	2.36643e-07	2.2208e-07
GOTERM_CC_DIRECT	GO:0015934	large ribosomal subunit	6	3.06122	0.000207236	P0AG51, P0A7J7, P0A7J3, P02413, P0ADY3, P60723	180	11	3112	9.4303	0.0133814	0.00192434	0.00180592
GOTERM_CC_DIRECT	GO:0045259	proton-transporting ATP synthase complex	5	2.55102	0.000617559	P0ABA6, P0ABA4, P0ABB4, P0ABA0, P0ABB0	180	8	3112	10.8056	0.0393583	0.00501767	0.00470889
GOTERM_CC_DIRECT	GO:0045261	proton-transporting ATP synthase complex, catalytic core F(1)	4	2.04082	0.00329009	P0ABA6, P0ABA4, P0ABB4, P0ABB0	180	6	3112	11.5259	0.19282	0.0236494	0.0221941
GOTERM_CC_DIRECT	GO:0015935	small ribosomal subunit	5	2.55102	0.00363837	P0A7V0, P0A7W1, P02359, P0A7U7, P0A7R5	180	12	3112	7.2037	0.21095	0.0236494	0.0221941
GOTERM_CC_DIRECT	GO:0008023	transcription elongation factor complex	4	2.04082	0.00845379	P0A8V2, P0A780, P0A8T7, P0A7R5	180	8	3112	8.64444	0.424106	0.0499542	0.0468801
GOTERM_CC_DIRECT	GO:0009331	glycerol-3-phosphate dehydrogenase (FAD) complex	3	1.53061	0.0182796	P13033, P0A996, P13035	180	4	3112	12.9667	0.698556	0.0990147	0.0929215
GOTERM_CC_DIRECT	GO:0045271	respiratory chain complex I	4	2.04082	0.0349067	P33602, P0AFC3, P31979, P33599	180	13	3112	5.31966	0.900687	0.174533	0.163793
GOTERM_CC_DIRECT	GO:0030964	NADH dehydrogenase complex	4	2.04082	0.0425942	P33602, P0AFC3, P31979, P33599	180	14	3112	4.93968	0.940947	0.197759	0.185589
Category	Term		Count	%	PValue	Genes	List Total	Pop Hits	Pop Total	Fold Enrichment	Bonferroni	Benjamini	FDR		MF
GOTERM_MF_DIRECT	GO:0003735	structural constituent of ribosome	27	13.7755	1.4516e-18	P0AG44, P0AG67, P0AG63, P0ADY7, P0AG48, P68679, P62399, P0A7R1, P0A7V3, P0A7V0, P0A7J3, P0A7R9, P0ADZ4, P60438, P0A7R5, P0AG55, P0AG51, P0A7L8, P0A7J7, P0A7Q1, P0A7W1, P02359, P02413, P0ADY3, P02358, P60723, P0A7U7	191	57	3382	8.38743	4.73223e-16	4.73223e-16	4.64513e-16
GOTERM_MF_DIRECT	GO:0019843	rRNA binding	22	11.2245	6.46673e-12	P0AG55, P0A7L8, P06616, P0A7J7, P0AG63, P0ADY7, P0AG48, P68679, P62399, P0A7R1, P0A7V3, P0A7W1, P0A7J3, P02359, P0ADZ4, P0ADY3, P02413, P02358, P0A7R9, P60438, P60723, P0A7U7	191	63	3382	6.18333	2.10815e-09	1.05408e-09	1.03468e-09
GOTERM_MF_DIRECT	GO:0003723	RNA binding	24	12.2449	1.88424e-08	P0AG67, P06616, Q57261, P0A780, P0AG48, P37765, P0A7B5, P0A832, P62399, P0AGJ9, P0A7Y8, P0A7V3, P0ADG4, P0A7W1, P0AGJ5, P0A9P6, P0AA43, P02359, P0A8M3, P0A707, P45577, P0A7U7, P0A7R5, P0AGD7	191	110	3382	3.8633	6.14261e-06	2.04754e-06	2.00986e-06
GOTERM_MF_DIRECT	GO:0005515	protein binding	95	48.4694	2.45894e-06	P21170, P08957, P0AFY8, P06616, P0A9K3, P0AFM2, P13024, P33599, P31697, P50456, P0ABA6, P0A6R3, P02929, P0A9X4, P0A850, P0A8V2, P63284, P0AEG4, P0A9P6, P23865, P45577, P27303, P77522, P05852, P0A7L8, P0AB10, P0A780, P37745, P0ABB0, P37747, P13035, P33224, P17169, P14175, P64467, P0ABB4, P21893, P0AA43, P02359, P0A7I0, P0A707, P02358, P0AGD7, P77279, P0AG44, P60716, P0AAU7, P24182, P06959, P0AC86,…	191	1137	3382	1.47946	0.000801293	0.000200403	0.000196715
GOTERM_MF_DIRECT	GO:0070181	small ribosomal subunit rRNA binding	6	3.06122	1.01812e-05	P06616, P0AG63, P0ADZ4, P02358, P0A7R9, P0A7U7	191	7	3382	15.1773	0.0033136	0.000663817	0.000651599
GOTERM_MF_DIRECT	GO:0046961	properties of proton transporting ATPase	5	2.55102	0.000565371	P0ABA6, P0ABA4, P0ABB4, P0ABA0, P0ABB0	191	8	3382	11.0668	0.168366	0.0307185	0.0301531
GOTERM_MF_DIRECT	GO:0046933	properties of proton transporting ATP synthase	5	2.55102	0.000973146	P0ABA6, P0ABA4, P0ABB4, P0ABA0, P0ABB0	191	9	3382	9.83711	0.27196	0.0453208	0.0444867
GOTERM_MF_DIRECT	GO:0070180	large ribosomal subunit rRNA binding	5	2.55102	0.00155108	P0AG55, P0A7R1, P0A7J7, P0A7J3, P0ADY3	191	10	3382	8.8534	0.397124	0.0632064	0.0620431
GOTERM_MF_DIRECT	GO:0008270	zinc ion binding	19	9.69388	0.00447025	P0A6A3, P0AG63, P0C8J6, P13009, P36999, P30136, P0A6P1, P19624, P0A7V0, P33030, P28903, P05020, P0A8M3, P23331, P0A847, P0A8T7, P0A9S3, P0A9P0, P45425	191	165	3382	2.03897	0.767896	0.161922	0.158942
GOTERM_MF_DIRECT	GO:0003729	mRNA binding	5	2.55102	0.00618925	P0AG67, P0A7V3, P08245, P02359, P45577	191	14	3382	6.32386	0.86787	0.20177	0.198056
GOTERM_MF_DIRECT	GO:0016149	translation release factor activity, codon-specific	3	1.53061	0.0090721	P0A7I4, P0A7I0, P07012	191	3	3382	17.7068	0.948748	0.268864	0.263916
GOTERM_MF_DIRECT	GO:0042803	protein homodimerization activity	28	14.2857	0.015423	P60716, P0AFY8, P0AC88, P24182, P0AC86, P13024, P19624, P0A6R3, P60472, P27828, P0A9P6, P08506, P0AC33, P37747, P13035, P30014, P0A7B5, P0A6Q3, P0AEB2, P0A720, P46859, P0AGJ9, P39353, P05020, P0A8K1, P0A8M3, P09546, P0A9S3	191	315	3382	1.57394	0.993699	0.379779	0.372789
GOTERM_MF_DIRECT	GO:0016853	isomerase activity	13	6.63265	0.0156004	P0AC33, Q57261, P31120, P37745, P31131, P0AEJ2, P37747, P37765, P0A6Q3, P0AEG4, P27828, P0AA43, P05793	191	107	3382	2.15129	0.994059	0.379779	0.372789
GOTERM_MF_DIRECT	GO:0004459	L-lactate dehydrogenase activity	3	1.53061	0.0174745	P33232, P77252, P77536	191	4	3382	13.2801	0.996808	0.379779	0.372789
GOTERM_MF_DIRECT	GO:0004368	glycerol-3-phosphate dehydrogenase activity	3	1.53061	0.0174745	P13033, P0A996, P13035	191	4	3382	13.2801	0.996808	0.379779	0.372789
GOTERM_MF_DIRECT	GO:0003924	GTPase activity	6	3.06122	0.0209312	P06616, P0A6M8, P33030, P0A7I4, P0A7J3, P0AGD7	191	29	3382	3.66348	0.998988	0.426474	0.418625
GOTERM_MF_DIRECT	GO:0000049	tRNA binding	8	4.08163	0.024639	P62399, P0A7Y8, P0A7L8, P0ADY7, P02359, P0A8M3, P08312, P0A7R5	191	52	3382	2.72412	0.999706	0.472489	0.463793
GOTERM_MF_DIRECT	GO:0042802	identical protein binding	37	18.8776	0.0344773	P21170, P0AFY8, P76423, P00370, P77398, P50456, P19624, P0A998, P0A9X4, P0A850, P63284, P0ADG7, P0C058, P0A717, P27306, P05793, P46889, P0A9P0, P27303, P08368, P05852, P0A6H5, P0AC33, P0AB10, P31120, P30014, P33224, P0A7B5, P17445, P0ABD5, P07464, P09546, P23331, P0A6Q6, P0ADY1, P04079, P0A9S3	191	477	3382	1.37348	0.999989	0.624423	0.61293
GOTERM_MF_DIRECT	GO:0000287	magnesium ion binding	18	9.18367	0.0388523	P21170, P05852, P0A6A3, P76423, P0A6H5, P31120, P0AEJ2, P21829, P30870, P30014, P0A7B5, P19624, P60472, P0ADG4, P0A717, P0A8T7, P05793, P08312	191	192	3382	1.66001	0.999998	0.666624	0.654355
GOTERM_MF_DIRECT	GO:0016836	hydro-lyase activity	4	2.04082	0.0569037	P0ADF6, P39353, P0A6Q6, P39358	191	16	3382	4.4267	1	0.92753	0.910459
GOTERM_MF_DIRECT	GO:0043022	ribosome binding	5	2.55102	0.0687213	P0A850, P0A7L8, P0A7J3, P0A7I0, P0A707	191	28	3382	3.16193	1	1	0.984615
GOTERM_MF_DIRECT	GO:0048027	mRNA 5'-UTR binding	3	1.53061	0.0702845	P0A8M3, P02358, P60723	191	8	3382	6.64005	1	1	0.984615
GOTERM_MF_DIRECT	GO:0051539	4 iron, 4 sulfur cluster binding	12	6.12245	0.0750738	P60716, P77522, P33602, P77611, P0A996, P0AC33, P31979, P0ADF6, P77536, P07014, P30136, P62623	191	121	3382	1.75605	1	1	0.984615
GOTERM_MF_DIRECT	GO:0016746	acyltransferase activity	8	4.08163	0.0795753	P05852, Q46939, P0AFG6, P39368, P06959, P26647, P60720, P07464	191	67	3382	2.11425	1	1	0.984615
GOTERM_MF_DIRECT	GO:0002161	aminoacyl-tRNA editing activity	3	1.53061	0.0871093	P07813, P0AAR3, P0A8M3	191	9	3382	5.90227	1	1	0.984615
GOTERM_MF_DIRECT	GO:0003954	NADH dehydrogenase activity	4	2.04082	0.0871556	P33602, P0AFC3, P31979, P33599	191	19	3382	3.72775	1	1	0.984615
GOTERM_MF_DIRECT	GO:0048038	quinone binding	4	2.04082	0.0984764	P33602, P0AFC3, P31979, P33599	191	20	3382	3.54136	1	1	0.984615
GOTERM_MF_DIRECT	GO:0008137	NADH dehydrogenase activity	4	2.04082	0.0984764	P33602, P0AFC3, P31979, P33599	191	20	3382	3.54136	1	1	0.984615
